# Supplementary material for: Combination of BeGraft and Solaris Stent Grafts for the Covered Endovascular Reconstruction of Aortic Bifurcation—BS-CERAB Technique
Source: J Clin Med. 2024 Mar 26;13(7):1925. doi: 10.3390/jcm13071925 (PMC11012459; doi:10.3390/jcm13071925)
Supplement: Supplementary file 1 [file jcm-13-01925-s001.zip]

Archive with 1 entries (1 files):
- jcm-2923145-supplementary.pdf
